# Supplementary material for: Effects of Spore-Displayed p75 Protein from Lacticaseibacillus rhamnosus GG on the Transcriptional Response of HT-29 Cells
Source: Microorganisms. 2022 Jun 23;10(7):1276. doi: 10.3390/microorganisms10071276 (PMC9323162; doi:10.3390/microorganisms10071276)
Supplement: Supplementary file 1 [file microorganisms-10-01276-s001.zip]

Archive with 1 entries (1 files):
- microorganisms-1771067-supplementary.pdf
